# Supplementary material for: Validation and optimization of the Ion Torrent S5 XL sequencer and Oncomine workflow for BRCA1 and BRCA2 genetic testing
Source: Oncotarget. 2017 Apr 3;8(21):34858–66. doi: 10.18632/oncotarget.16799 (PMC5471017; doi:10.18632/oncotarget.16799)
Supplement: Supplementary file 2 [file oncotarget-08-34858-s002.xlsx]

## Sheet: Table 1
Supplemental Table 1. Variant profile of the 43 samples used for NGS validation
Sample ID	Gene	Exon	Nucleotide changea	Amino acid changeb	Zygosity	Variant type	Classification	Located in homopolymer region
YMC4, YMC11, YMC12	BRCA2	Exon 10	c.1399A>T	p.Lys467Ter	Heterozygote	Nonsense	Pathogenic	-
YMC2	BRCA2	Exon 11	c.2798_2799del	p.Thr933ArgfsTer2	Heterozygote	Frameshift	Pathogenic	-
YMC9	BRCA2	Exon 11	c.6428C>A	p.Ser2143Ter	Heterozygote	Nonsense	Pathogenic	-
YMC40	BRCA2	Exon 15	c.7480C>T	p.Arg2494Ter	Heterozygote	Nonsense	Pathogenic	-
YMC10	BRCA2	Intron 19	c.8488-1G>A	-	Heterozygote	Splicing	Pathogenic	-
YMC5	BRCA1	Exon 10	c.2354T>A	p.Leu785Ter	Heterozygote	Nonsense	Pathogenic	-
YMC8	BRCA1	Exon 10	c.3895C>T	p.Gln1299Ter	Heterozygote	Nonsense	Pathogenic	-
YMC14	BRCA1	Exon 6	c.390C>A	p.Tyr130Ter	Heterozygote	Nonsense	Pathogenic	-
YMC1	BRCA1	Exon 23	c.5496_5506delinsA	p.Val1833SerfsTer7	Heterozygote	Frameshift	Pathogenic	-
YMC3	BRCA1	Exon 10	c.922_924delinsT	p.Ser308Ter	Heterozygote	Frameshift	Pathogenic	-
YMC28	BRCA1	Exon 10	c.2481A>C	p.Glu827Asp	Heterozygote	Missense	Uncertain significance	-
YMC15	BRCA2	Exon 11	c.3011G>A	p.Ser1004Asn	Heterozygote	Missense	Uncertain significance	-
YMC27	BRCA1	Exon 10	c.3650C>G	p.Ser1217Cys	Heterozygote	Missense	Uncertain significance	-
YMC13	BRCA1	Exon 15	c.4729T>C	p.Ser1577Pro	Heterozygote	Missense	Uncertain significance	-
YMC25, YMC19	BRCA1	Exon 21	c.5339T>C	p.Leu1780Pro	Heterozygote	Missense	Uncertain significance	-
YMC17	BRCA2	Exon 11	c.6131G>T	p.Gly2044Val	Heterozygote	Missense	Uncertain significance	-
YMC26	BRCA2	Exon 11	c.6496G>T	p.Val2166Leu	Heterozygote	Missense	Uncertain significance	-
YMC7	BRCA2	Exon 8	c.673A>G	p.Thr225Ala	Heterozygote	Missense	Uncertain significance	-
YMC19	BRCA2	Exon 12	c.6875A>C	p.Glu2292Ala	Heterozygote	Missense	Uncertain significance	-
YMC5	BRCA2	Exon 27	c.9934A>G	p.Ile3312Val	Heterozygote	Missense	Uncertain significance	-
YMC31	BRCA2	Exon 11	c.2373A>G	p.Ser791=	Heterozygote	Synonymous	Likely benign	-
YMC32	BRCA2	Exon 11	c.5199C>T	p.Ser1733=	Heterozygote	Synonymous	Likely benign	-
YMC30	BRCA2	Exon 14	c.7188G>A	p.Leu2396=	Heterozygote	Synonymous	Likely benign	-
YMC18	BRCA1	Exon 10	c.1908T>C	p.636Cys=	Heterozygote	Synonymous	Likely benign	-
YMC24	BRCA1	Exon13	c.4422T>C	p.Ala1474=	Heterozygote	Synonymous	Likely benign	-
YMC25	BRCA1	Intron 8	c.594-15G>A	-	Heterozygote	Intronic	Likely benign	-
YMC1, YMC10, YMC11, YMC12, YMC13, YMC14, YMC15, YMC16, YMC17, YMC18, YMC19, YMC2, YMC20, YMC21, YMC22, YMC23, YMC24, YMC25, YMC26, YMC27, YMC28, YMC29, YMC3, YMC30, YMC31, YMC32, YMC33, YMC34, YMC35, YMC36, YMC37, YMC38, YMC39, YMC4, YMC5, YMC6, YMC7, YMC8, YMC9, YMC40	BRCA2	Exon 11	c.6513G>C	p.Val2171=	Homozygote	Synonymous	Benign	-
YMC13, YMC14, YMC16, YMC17, YMC18, YMC20, YMC23, YMC24, YMC27, YMC28, YMC29, YMC5, YMC6	BRCA2	Exon 10	c.1114A>C	p.Asn372His	Heterozygote	Missense	Benign	-
YMC1, YMC21, YMC25, YMC30, YMC7, YMC8	BRCA2	Exon 10	c.1114A>C	p.Asn372His	Homozygote	Missense	Benign	-
YMC13, YMC23, YMC27, YMC3, YMC4	BRCA1	Exon 3	c.114G>A	p.Lys38=	Heterozygote	Synonymous	Benign	4 poly A
YMC28	BRCA2	Exon 10	c.1275A>G	p.Glu425=	Heterozygote	Synonymous	Benign	5 poly A
YMC10, YMC12, YMC15, YMC17, YMC29, YMC3, YMC33, YMC34, YMC35, YMC36, YMC37, YMC38, YMC39, YMC40	BRCA2	Exon 10	c.1365A>G	p.Ser455=	Heterozygote	Synonymous	Benign	-
YMC31	BRCA2	Exon 10	c.1365A>G	p.Ser455=	Homozygote	Synonymous	Benign	-
YMC22	BRCA2	Exon 10	c.1744A>C	p.Thr582Pro	Heterozygote	Missense	Benign	4 poly C
YMC1, YMC11, YMC15, YMC16, YMC2, YMC21, YMC23, YMC3, YMC30, YMC31, YMC33, YMC35, YMC37, YMC38, YMC39, YMC4, YMC6, YMC8, YMC40	BRCA1	Exon 10	c.2082C>T	p.Ser694=	Heterozygote	Synonymous	Benign	-
YMC10, YMC17, YMC20, YMC22, YMC34, YMC36	BRCA1	Exon 10	c.2082C>T	p.Ser694=	Homozygote	Synonymous	Benign	-
YMC10, YMC12, YMC15, YMC17, YMC29, YMC3, YMC33, YMC34, YMC35, YMC36, YMC37, YMC38, YMC39, YMC40	BRCA2	Exon 11	c.2229T>C	p.His743=	Heterozygote	Synonymous	Benign	-
YMC31	BRCA2	Exon 11	c.2229T>C	p.His743=	Homozygote	Synonymous	Benign	-
YMC1, YMC11, YMC15, YMC16, YMC2, YMC21, YMC23, YMC3, YMC30, YMC31, YMC33, YMC35, YMC37, YMC38, YMC39, YMC4, YMC6, YMC8, YMC40	BRCA1	Exon 10	c.2311T>C	p.Leu771=	Heterozygote	Synonymous	Benign	-
YMC10, YMC17, YMC20, YMC22, YMC34, YMC36	BRCA1	Exon 10	c.2311T>C	p.Leu771=	Homozygote	Synonymous	Benign	-
YMC1, YMC11, YMC15, YMC16, YMC2, YMC21, YMC23, YMC3, YMC30, YMC31, YMC33, YMC35, YMC37, YMC38, YMC39, YMC4, YMC6, YMC8, YMC40	BRCA1	Exon 10	c.2612C>T	p.Pro871Leu	Heterozygote	Missense	Benign	-
YMC10, YMC17, YMC20, YMC22, YMC34, YMC36	BRCA1	Exon 10	c.2612C>T	p.Pro871Leu	Homozygote	Missense	Benign	-
YMC15, YMC40	BRCA2	Exon 11	c.2971A>G	p.Asn991Asp	Heterozygote	Missense	Benign	-
YMC31	BRCA2	Exon 11	c.2971A>G	p.Asn991Asp	Homozygote	Missense	Benign	-
YMC10, YMC12, YMC15, YMC17, YMC29, YMC3, YMC33, YMC34, YMC35, YMC36, YMC37, YMC38, YMC39, YMC40	BRCA1	Exon 10	c.3113A>G	p.Glu1038Gly	Heterozygote	Missense	Benign	-
YMC10, YMC17, YMC20, YMC22, YMC34, YMC36	BRCA1	Exon 10	c.3113A>G	p.Glu1038Gly	Homozygote	Missense	Benign	-
YMC10, YMC11, YMC13, YMC14, YMC15, YMC16, YMC20, YMC22, YMC23, YMC24, YMC27, YMC3, YMC32, YMC33, YMC34, YMC35, YMC36, YMC37, YMC38, YMC39, YMC5, YMC6, YMC9, YMC40	BRCA2	Exon 11	c.3396A>G	p.Lys1132=	Heterozygote	Synonymous	Benign	4 poly A
YMC19, YMC2, YMC26	BRCA2	Exon 11	c.3396A>G	p.Lys1132=	Homozygote	Synonymous	Benign	4 poly A
YMC1, YMC11, YMC15, YMC16, YMC2, YMC21, YMC23, YMC3, YMC30, YMC31, YMC33, YMC35, YMC37, YMC38, YMC39, YMC4, YMC6, YMC8, YMC40	BRCA1	Exon 10	c.3548A>G	p.Lys1183Arg	Heterozygote	Missense	Benign	-
YMC10, YMC17, YMC20, YMC22, YMC34, YMC36	BRCA1	Exon 10	c.3548A>G	p.Lys1183Arg	Homozygote	Missense	Benign	-
YMC11, YMC12, YMC18, YMC28, YMC4, YMC9	BRCA2	Exon 11	c.3807T>C	p.Val1269=	Heterozygote	Synonymous	Benign	-
YMC1, YMC11, YMC15, YMC16, YMC2, YMC21, YMC23, YMC3, YMC30, YMC31, YMC33, YMC35, YMC37, YMC38, YMC39, YMC4, YMC6, YMC8, YMC40	BRCA1	Exon 12	c.4308T>C	p.Ser1436=	Heterozygote	Synonymous	Benign	-
YMC10, YMC17, YMC20, YMC22, YMC34, YMC36	BRCA1	Exon 12	c.4308T>C	p.Ser1436=	Homozygote	Synonymous	Benign	-
YMC1	BRCA1	Intron 13	c.4484+14A>G	-	Heterozygote	Intronic	Benign	-
YMC1, YMC10, YMC11, YMC12, YMC13, YMC14, YMC15, YMC16, YMC17, YMC18, YMC19, YMC2, YMC20, YMC21, YMC22, YMC23, YMC24, YMC25, YMC26, YMC27, YMC28, YMC29, YMC3, YMC30, YMC31, YMC32, YMC33, YMC34, YMC35, YMC36, YMC37, YMC38, YMC39, YMC4, YMC5, YMC6, YMC7, YMC8, YMC9, YMC40	BRCA2	Exon 11	c.4563A>G	p.Leu1521=	Homozygote	Synonymous	Benign	-
YMC1, YMC11, YMC15, YMC16, YMC2, YMC21, YMC23, YMC3, YMC30, YMC31, YMC33, YMC35, YMC37, YMC38, YMC39, YMC4, YMC6, YMC8, YMC40	BRCA1	Exon 15	c.4837A>G	p.Ser1613Gly	Heterozygote	Missense	Benign	-
YMC10, YMC17, YMC20, YMC22, YMC34, YMC36	BRCA1	Exon 15	c.4837A>G	p.Ser1613Gly	Homozygote	Missense	Benign	-
YMC29	BRCA1	Exon 15	c.4883T>C	p.Met1628Thr	Heterozygote	Missense	Benign	-
YMC10, YMC11, YMC13, YMC14, YMC15, YMC16, YMC20, YMC22, YMC23, YMC24, YMC27, YMC3, YMC32, YMC33, YMC34, YMC35, YMC36, YMC37, YMC38, YMC39, YMC5, YMC6, YMC9, YMC40	BRCA2	Exon 14	c.7242A>G	p.Ser2414=	Heterozygote	Synonymous	Benign	-
YMC19, YMC2, YMC26	BRCA2	Exon 14	c.7242A>G	p.Ser2414=	Homozygote	Synonymous	Benign	-
YMC1, YMC10, YMC11, YMC12, YMC13, YMC14, YMC15, YMC16, YMC17, YMC18, YMC19, YMC2, YMC20, YMC21, YMC22, YMC23, YMC24, YMC25, YMC26, YMC27, YMC28, YMC29, YMC3, YMC30, YMC31, YMC32, YMC33, YMC34, YMC35, YMC36, YMC37, YMC38, YMC39, YMC4, YMC5, YMC6, YMC7, YMC8, YMC9, YMC40	BRCA2	Exon 14	c.7397T>C	p.Val2466Ala	Homozygote	Missense	Benign	-
YMC11, YMC12, YMC13, YMC14, YMC16, YMC17, YMC20, YMC23, YMC24, YMC27, YMC29, YMC35, YMC4, YMC5, YMC6, YMC9	BRCA2	Intron 16	c.7806-14T>C	-	Heterozygote	Intronic	Benign	4 poly T
YMC10, YMC15, YMC19, YMC2, YMC22, YMC26, YMC3, YMC31, YMC32, YMC33, YMC34, YMC36, YMC37, YMC38, YMC39, YMC40	BRCA2	Intron 16	c.7806-14T>C	-	Homozygote	Intronic	Benign	4 poly T
YMC16, YMC20, YMC21, YMC23	BRCA2	Exon 18	c.8187G>T	p.Lys2729Asn	Heterozygote	Missense	Benign	-
YMC10, YMC12, YMC15, YMC17, YMC29, YMC3, YMC33, YMC34, YMC35, YMC36, YMC37, YMC38, YMC39, YMC40	BRCA2	Exon 10	c.865A>C	p.Asn289His	Heterozygote	Missense	Benign	-
YMC31	BRCA2	Exon 10	c.865A>C	p.Asn289His	Homozygote	Missense	Benign	-
YMC27	BRCA2	Intron 26	c.9649-19G>A	-	Heterozygote	Intronic	Benign	-
YMC41	BRCA1	Exon 8-23			Heterozygote	Large deletion	Pathogenic	-
YMC42	BRCA1	Exon 4-7			Heterozygote	Large deletion	Pathogenic	-
YMC43	BRCA1	Exon 12-14			Heterozygote	Large deletion	Pathogenic	-
a Reference sequences for coding DNA nomenclature: NM_007294.2 for BRCA1 and NM_000059.3 for BRCA2
b Reference sequences for protein nomenclature: NP_009225.1 for BRCA1 and NP_000050.2 for BRCA2
